# Supplementary material for: Renal Cell Carcinoma: A Study through NMR-Based Metabolomics Combined with Transcriptomics
Source: Diseases. 2016 Jan 22;4(1):7. doi: 10.3390/diseases4010007 (PMC5456302; doi:10.3390/diseases4010007)
Supplement: Supplementary file 1 [file diseases-04-00007-s001.zip]

Archive with 2 entries (2 files):
- diseases-04-00007-supplementary file 2.xls
- diseases-04-00007-supplementary file 1.pdf
